# Supplementary material for: Design, Synthesis, and Bioevaluation of Moxifloxacin Hydrazide Metal Complexes: Integrated Spectroscopic, Computational, Antimicrobial, and Anticancer Investigations
Source: Int J Mol Sci. 2026 Mar 27;27(7):3057. doi: 10.3390/ijms27073057 (PMC13073143; doi:10.3390/ijms27073057)
Supplement: Supplementary file 1 [file ijms-27-03057-s001.zip]

Archive with 1 entries (1 files):
- ijms-4205226-supplementary.pdf
